# Supplementary material for: Association of Plasma Carotenoid and Malondialdehyde Levels with Physical Performance in Korean Adolescents
Source: Int J Environ Res Public Health. 2022 Apr 3;19(7):4296. doi: 10.3390/ijerph19074296 (PMC8998767; doi:10.3390/ijerph19074296)
Supplement: Supplementary file 1 [file ijerph-19-04296-s001.zip]

Archive with 1 entries (1 files):
- ijerph-1624162-supplementary.pdf
